# Supplementary material for: Glycoprotein M6A Suppresses Lung Adenocarcinoma Progression via Inhibition of the PI3K/AKT Pathway
Source: J Oncol. 2022 Nov 11;2022:4601501. doi: 10.1155/2022/4601501 (PMC9674424; doi:10.1155/2022/4601501)
Supplement: Supplementary Materials — S1:GPM6A suppression has no effect on BEAS-2B. (A) GPM6A mRNA expression in BEAS-2B cell transfected with si-NC and si-GPM6A-1 and -2. (B) OD value (450 nm) of cells at 0, 24, 48, and 72 h of transfection with si-NC and si-GPM6A-1 and -2. (C) Migration area of cells after transfection with si-NC and si-GPM6A-1 and -2. (D) Expression of EMT markers (E-cadherin, N-cadherin, Zeb1, vimentin, and snail) on RT-qPCR after transfection with si-NC and si-GPM6A-1 and -2. Data shown are the mean ± standard deviation (SD) for three independent experiments (∗∗∗∗P < 0.0001). S2: GPM6A upregulation has no effect on BEAS-2B. (A) GFP expression of BEAS-2B under transfection with lentivirus packaging with overexpression plasmid (HBLV-h-GPM6A-3xflag-ZsGreen-PURO) (Lv-GPM6A) or control plasmid (HBLV-ZsGreen-PURO) (vector). (B) GPM6A mRNA expression upon transfection with Lv-GPM6A and empty vector. (C) OD value (450 nm) of cells at 0, 24, 48, and 72 h of transfection with Lv-GPM6A and empty vector. (D) Migration area of cells after transfection with Lv-GPM6A and empty vector. (E) Expression of EMT markers (E-cadherin, N-cadherin, Zeb1, vimentin, and snail) on RT-qPCR after transfection with Lv-GPM6A and empty vector. Data shown are the mean ± standard deviation (SD) for three independent experiments. S3: expressions of STAT3, p-STAT3, ERK1/2, p-ERK1/2, β-catenin, and p-β-catenin at the protein level in A549 transfected with Lv-GPM6A and empty vector. Data shown are the mean ± standard deviation (SD) for three independent experiments. [file 4601501.f1.zip]

Archive with 3 entries (3 files):
- S1.wmf
- S2.wmf
- S3.wmf
